# Supplementary material for: Mpox Incidence and Vaccine Uptake in Men Who Have Sex with Men and Are Living with HIV in Denmark
Source: Vaccines (Basel). 2023 Jun 27;11(7):1167. doi: 10.3390/vaccines11071167 (PMC10385255; doi:10.3390/vaccines11071167)
Supplement: Supplementary file 1 [file vaccines-11-01167-s001.zip]

Archive with 1 entries (1 files):
- vaccines-2462689-supplementary.pdf
